# Supplementary material for: The effect of COVID vaccination timing on the seroprevalence of IgG antibodies: evidence from the Guayas region of Ecuador
Source: Front Public Health. 2025 Mar 25;13:1537049. doi: 10.3389/fpubh.2025.1537049 (PMC11975873; doi:10.3389/fpubh.2025.1537049)
Supplement: Supplementary file 2 [file Table_1.XLSX]

## Sheet: Hoja1
Supplementary Table 1. ELISA Test Effectiveness and Diagnostic Validity Assessed by ROC Analysis
Performance measure	ELISA RBD - IgG
AUC (95% CI)	0.85 (0.7394-0.9662)
AUC standard error	0.0579
AUC Youden index	0.98
Sensibility (95% CI)	1 (1-1)
Specificity (95% CI)	0.98 (0.96-1)
PPV (95% CI)	0.97 (0.91-1)
NPV (95% CI)	1 (1-1)
Kappa (95% CI)	0.83 (0.73-0.95)
Kappa SE	0.08
